# Supplementary material for: What Drives Abdominal Obesity in Peru? A Multilevel Analysis Approach Using a Nationally Representative Survey
Source: Int J Environ Res Public Health. 2022 Aug 19;19(16):10333. doi: 10.3390/ijerph191610333 (PMC9407803; doi:10.3390/ijerph191610333)
Supplement: Supplementary file 1 [file ijerph-19-10333-s001.zip]

Archive with 1 entries (1 files):
- ijerph-1793465-supplementary.pdf
